# Supplementary material for: Self‐Management Improves Long‐Term CKD Prognosis: A 10‐Year Retrospective Cohort Study From China
Source: J Nurs Manag. 2026 Mar 3;2026:1228799. doi: 10.1155/jonm/1228799 (PMC12956840; doi:10.1155/jonm/1228799)
Supplement: Supplementary file 1 — Supporting Information Additional supporting information can be found online in the Supporting Information section. [file JONM-2026-1228799-s001.zip]

Archive with 4 entries (4 files):
- Supplement table 1 baseline characteristics.docx
- Supplement table 2 Univariate Cox regression.docx
- Supplementary file 1.docx
- Supplementary file 2.docx
